# Supplementary material for: Allosteric role of the citrate synthase homology domain of ATP citrate lyase
Source: Nat Commun. 2023 Apr 19;14:2247. doi: 10.1038/s41467-023-37986-9 (PMC10115795; doi:10.1038/s41467-023-37986-9)
Supplement: Supplementary file 4 — Source Data [file 41467_2023_37986_MOESM4_ESM.xlsx]

## Sheet: Sheet1
Supplemental Figure 7
Panel a	ACLY WT + Products (AUC)			ACLY D1026A + Products (AUC)
	Time (min)	Acetyl-CoA- ISTD	Citryl-CoA	Acetyl-CoA- ISTD	Citryl-CoA
	0	5.23569e+07	14126.7	5.38049e+07	12913.3
	0	5.83363e+07	15959.7	4.79555e+07	9572.94
	0	5.57965e+07	10882	5.88005e+07	17310.1
	1	5.85163e+07	66498.2	5.11925e+07	61191.7
	1	4.96258e+07	74613.1	4.47427e+07	69015
	1	4.88503e+07	30577.6	4.15939e+07	59614.2
	5	5.19628e+07	49705.5	5.6207e+07	517985
	5	6.2898e+07	70199.2	5.15495e+07	282910
	5	5.01605e+07	42091.3	5.49162e+07	278795
	15	5.0632e+07	53935	4.94175e+07	858411
	15	3.83746e+07	37347.5	5.41014e+07	1.16245e+06
	15	6.23671e+07	85574.5	5.40116e+07	904417
	30	4.5936e+07	65771.7	5.35826e+07	1.95601e+06
	30	6.45192e+07	81448.4	4.56432e+07	1.43162e+06
	30	6.30411e+07	140174	5.40903e+07	1.96767e+06
	60	5.55903e+07	113226	5.2089e+07	2.97389e+06
	60	6.26192e+07	226407	5.95681e+07	362123
	60	5.75853e+07	132383	5.36576e+07	4.42515e+06
Panel b		ACLY WT + Substrates (AUC)			ACLY D1026A + Substrates (AUC)
	Time (min)	Acetyl-CoA	Acetyl-CoA- ISTD	Citryl-CoA	Acetyl-CoA	Acetyl-CoA- ISTD	Citryl-CoA
	0	614217	563141	0	429073	397450	2448.57
	0	621820	600392	1349.77	472735	409994	3077.67
	0	432656	439822	1349.04	307905	305274	3319.27
	1	3.07787e+06	487515	0	441446	445742	20061.3
	1	1.79119e+06	481858	0	490422	518168	223821
	1	2.33308e+06	534312	0	553097	609070	27355.6
	5	7.69523e+06	524736	0	453480	556321	104145
	5	1.33475e+07	539912	13745.3	382035	375478	651840
	5	3.91857e+06	422384	0	436898	520759	60402.4
	15	8.74018e+06	488313	1877.14	532507	447915	259588
	15	7.91989e+06	516650	0	482963	527258	1.041e+06
	15	8.0188e+06	454518	2671.04	447348	395226	158289
	30	1.37116e+07	472690	0	549237	491886	378274
	30	1.12734e+07	450633	3758.93	714691	562475	1.55685e+06
	30	1.27863e+07	498730	0	479367	715041	96636.2
	60	2.40957e+07	495587	0	842766	399411	592269
	60	2.39891e+07	473015	11809.6	791729	455824	1.80591e+06
	60	2.54238e+07	495658	18182.4	822691	624839	334579
